# Supplementary material for: Detecting the FLJ22447 lncRNA in Ovarian Cancer with Cyclopentane-Modified FIT-PNAs (cpFIT-PNAs)
Source: Biomolecules. 2024 May 22;14(6):609. doi: 10.3390/biom14060609 (PMC11202290; doi:10.3390/biom14060609)
Supplement: Supplementary file 1 [file biomolecules-14-00609-s001.zip]

Archive with 1 entries (1 files):
- biomolecules-2968788-supplementary.pdf
